# Supplementary material for: Cancer Associated Fibroblast (CAF) Regulation of PDAC Parenchymal (CPC) and CSC Phenotypes Is Modulated by ECM Composition
Source: Cancers (Basel). 2022 Jul 31;14(15):3737. doi: 10.3390/cancers14153737 (PMC9367491; doi:10.3390/cancers14153737)
Supplement: Supplementary file 1 [file cancers-14-03737-s001.zip]

Archive with 1 entries (1 files):
- cancers-1812567-supplementary.pdf
